# Supplementary material for: Anemia and associated factors among 6 to 59 months age children attending health facilities in Kombolcha town, Northeast Ethiopia: a facility-based cross-sectional study
Source: BMC Pediatr. 2023 May 3;23:209. doi: 10.1186/s12887-023-04031-z (PMC10154745; doi:10.1186/s12887-023-04031-z)
Supplement: Supplementary file 1 — Supplementary Material 1 [file 12887_2023_4031_MOESM1_ESM.xlsx]

## Sheet: Dataset
Id	Child_age	Sex	Ethinicty	Marital_status	Religion	Educational_status	Occupation	Monthly_income	Residence	Familysize	Malaria	TB	Vit_A	Diarhea	Cereals	Legumes	Milk_derivatives	Meat_meatproducts	Eggs	Fruits_vegitables	Other_fruits_vegitables	Heamoglobin	Family_size_cat	Magecatt	Exclu_Breastfeeding	IP	Anemia	Age_cat_2	DDS	DDS_Cat
1	9	2	1	2	2	2	1	1	2	4	2	2	1	2	1	0	0	0	1	1	0	11	2	2	1	0	1	1	3	2
2	19	2	1	1	2	1	1	2	1	4	2	2	1	1	1	1	0	0	0	0	1	11	2	1	0	0	1	1	3	2
3	6	2	1	2	2	2	1	2	2	3	2	2	1	1	0	0	1	0	0	0	0	10	1	1	1	0	1	1	1	2
4	13	2	1	2	1	3	1	4	1	4	2	2	1	2	1	1	0	0	1	1	0	12	2	1	1	0	0	1	4	1
5	7	1	1	2	2	3	2	3	2	4	2	2	1	2	0	0	1	0	0	0	0	4	2	2	0	0	1	2	1	2
6	48	2	1	1	2	3	1	1	1	3	2	2	2	2	1	1	0	0	0	0	1	11	1	2	0	0	1	1	3	2
7	29	2	2	2	3	3	1	3	1	4	2	2	2	1	1	0	1	0	0	1	0	11	2	1	0	0	1	1	3	2
8	59	2	1	2	2	3	1	3	1	4	2	2	2	1	1	1	0	0	1	1	0	12	2	1	1	0	0	1	4	1
9	18	2	1	2	2	3	1	2	1	4	2	2	2	2	1	1	1	0	1	0	0	15	2	2	1	0	0	2	4	1
10	15	2	1	2	1	2	1	2	1	3	2	2	2	2	1	0	0	0	0	1	1	10	1	1	1	0	1	1	3	2
11	20	1	1	2	2	3	1	3	2	3	2	2	1	2	1	0	0	0	0	0	1	12	1	1	1	0	0	1	2	2
12	21	2	1	1	1	1	1	1	1	4	2	2	2	2	1	0	0	0	0	0	0	9	2	1	0	0	1	1	1	2
13	27	1	1	3	2	2	1	1	1	3	2	2	2	1	1	1	0	0	0	1	0	10	1	1	0	0	1	1	3	2
14	13	2	1	2	1	3	1	2	1	5	2	2	2	2	1	0	1	0	1	0	0	10	2	1	1	0	1	1	3	2
15	18	2	1	2	1	3	1	1	1	4	2	2	2	2	1	0	1	1	1	0	1	10	2	2	1	0	1	1	5	1
16	36	2	1	2	2	3	2	1	1	3	2	2	2	2	1	0	0	1	0	0	0	10	1	2	1	0	1	2	2	2
17	21	1	1	2	2	3	1	3	2	4	2	2	1	2	1	0	0	0	0	1	1	11	2	1	1	0	1	1	3	2
18	48	1	1	2	2	2	1	2	2	4	2	2	1	2	1	1	0	0	1	0	0	11	2	1	1	0	1	1	3	2
19	8	2	1	2	2	2	1	1	1	4	2	2	1	2	1	0	1	0	0	1	1	10	2	2	1	0	1	1	4	1
20	20	1	1	2	2	2	1	3	1	3	2	2	1	1	1	0	0	1	0	1	0	11	1	1	1	0	1	1	3	2
21	19	1	1	2	1	1	1	1	1	4	2	2	1	2	1	0	0	0	0	0	0	11	2	2	1	0	1	1	1	2
22	33	2	1	2	1	2	1	1	1	3	2	2	1	1	1	0	0	0	0	0	0	12	1	1	1	0	0	1	1	2
23	36	1	1	2	2	3	1	4	1	4	2	2	1	2	1	1	0	1	1	1	1	14	2	1	1	0	0	1	6	1
24	34	1	1	2	2	3	1	2	1	4	2	2	1	2	1	1	0	0	0	1	1	12	2	2	1	0	0	1	4	1
25	17	1	1	2	1	3	1	3	1	4	2	2	2	1	1	1	1	0	0	0	0	11	2	2	0	0	1	1	3	2
26	10	2	1	2	1	3	1	3	1	4	2	2	2	1	0	0	1	0	1	0	1	11	2	1	1	0	1	1	3	2
27	53	2	1	2	1	2	1	1	1	4	2	2	2	1	0	0	1	1	0	0	1	11	2	2	1	0	1	1	3	2
28	16	2	1	2	1	2	1	1	1	4	2	2	1	2	1	0	1	1	0	0	1	11	2	2	0	0	1	1	4	1
29	17	2	1	2	1	3	1	3	1	4	2	2	2	2	1	1	0	0	0	0	1	9	2	1	0	0	1	1	3	2
30	18	2	1	2	1	2	1	3	1	3	2	2	2	2	1	0	0	1	1	0	1	11	1	1	0	0	1	1	4	1
31	6	1	1	2	2	2	1	2	1	4	2	2	1	2	0	0	1	0	0	0	0	6	2	1	1	0	1	1	1	2
32	27	1	1	2	2	3	1	3	1	5	2	2	1	1	1	1	1	1	1	0	1	12	2	2	1	0	0	1	6	1
33	11	1	1	2	1	3	1	3	1	6	2	2	1	2	1	1	0	0	0	0	0	8	2	2	1	0	1	1	2	2
34	24	1	1	2	1	3	1	3	1	4	2	2	1	1	1	0	1	0	0	1	0	10	2	2	0	0	1	1	3	2
35	16	2	1	2	1	3	1	3	1	6	2	2	1	2	0	1	0	1	0	0	0	7	2	2	1	0	1	1	2	2
36	10	1	2	2	1	2	1	2	1	6	2	2	1	1	1	1	1	0	1	1	1	17	2	3	1	0	0	2	6	1
37	17	1	1	2	2	2	1	3	1	3	2	2	2	1	0	0	0	0	1	0	1	11	1	2	1	0	1	1	2	2
38	7	1	1	2	2	3	1	3	1	3	2	2	2	1	1	1	0	0	0	0	0	11	1	1	0	0	1	1	2	2
39	12	1	1	2	2	3	1	3	1	3	2	2	1	1	1	1	0	0	1	0	0	11	1	1	0	0	1	1	3	2
40	23	2	1	2	2	3	1	3	1	3	2	2	2	1	1	1	0	1	1	1	1	12	1	1	0	0	0	1	6	1
41	25	2	1	2	2	3	1	2	1	4	2	2	2	2	1	1	1	0	0	0	0	11	2	1	1	0	1	1	3	2
42	18	1	1	2	2	3	3	3	1	3	1	2	1	2	1	0	1	0	0	0	0	12	1	1	0	0	0	1	2	2
43	27	1	1	2	3	3	1	3	1	4	2	2	1	2	1	1	1	1	1	1	1	12	2	2	0	0	0	1	7	1
44	36	2	1	2	1	3	1	3	1	4	2	2	2	1	1	1	0	0	1	0	1	11	2	1	0	0	1	1	4	1
45	19	1	1	2	1	3	2	2	1	3	2	2	2	2	0	1	0	1	1	0	0	12	1	2	0	0	0	1	3	2
46	11	2	1	2	1	3	1	3	1	4	2	2	2	1	1	1	1	0	0	1	0	10	2	1	0	0	1	1	4	1
47	59	2	1	2	2	2	1	2	1	5	2	2	2	1	1	1	0	0	0	0	0	12	2	2	0	0	0	2	2	2
48	24	1	1	2	1	3	2	4	1	4	2	2	2	1	1	0	1	0	1	1	1	10	2	2	0	0	1	1	5	1
49	9	2	1	2	2	2	1	2	2	4	2	2	2	2	1	0	0	0	0	1	0	10	2	1	0	0	1	1	2	2
50	32	1	1	1	1	2	1	1	2	#NULL!	2	2	2	2	1	0	1	1	1	0	0	11	2	1	0	0	1	1	4	1
51	59	2	1	2	2	3	3	4	1	3	2	2	1	2	1	1	1	1	0	0	1	11	1	1	0	0	1	1	5	1
52	23	1	1	2	2	3	1	4	1	5	2	2	1	2	1	1	1	1	1	1	0	10	2	1	0	0	1	1	6	1
53	59	1	1	2	2	3	1	4	1	5	2	2	1	2	1	1	1	1	1	1	0	12	2	1	1	0	0	1	6	1
54	21	2	1	2	2	2	1	2	1	5	2	2	1	1	1	1	1	0	0	0	1	10	2	1	0	0	1	1	4	1
55	8	1	1	2	2	3	3	3	1	3	2	2	1	2	1	0	1	0	0	0	0	12	1	1	0	0	0	1	2	2
56	59	1	1	2	2	2	1	3	2	4	2	2	2	1	1	0	0	0	1	0	0	12	2	1	0	0	0	1	2	2
57	58	2	1	3	1	3	2	4	1	2	1	2	1	2	1	1	1	0	1	1	0	13	1	2	0	0	0	1	5	1
58	28	1	1	2	2	3	1	4	1	5	2	2	2	2	1	0	1	1	0	0	1	11	2	2	0	0	1	1	4	1
59	40	2	3	2	2	3	2	3	2	4	1	2	1	2	1	1	0	0	1	1	0	12	2	1	1	0	0	1	4	1
60	36	1	1	2	2	2	1	3	1	7	2	2	1	1	1	1	1	0	1	0	0	11	2	2	0	0	1	2	4	1
61	18	2	3	2	2	3	2	3	2	4	1	2	2	2	1	0	0	0	1	0	0	9	2	1	0	0	1	1	2	2
62	58	1	1	2	2	2	1	4	1	4	2	2	2	2	0	0	1	0	1	0	0	12	2	2	1	0	0	2	2	2
63	48	2	1	2	2	1	1	3	1	4	2	2	2	1	1	1	1	1	0	0	1	12	2	2	0	0	0	1	5	1
64	36	2	1	2	2	2	1	4	1	3	2	2	2	2	0	1	1	0	0	0	1	6	1	1	0	0	1	1	3	2
65	26	1	1	2	1	1	1	3	1	6	2	2	1	1	1	1	0	0	0	1	1	12	2	2	0	1	0	1	4	1
66	26	1	1	3	2	3	2	4	1	3	2	2	2	1	1	0	1	0	1	0	0	11	1	1	0	0	1	1	3	2
67	48	1	1	2	1	2	1	3	1	4	2	2	1	2	1	1	1	1	1	0	1	12	2	1	1	0	0	1	6	1
68	28	2	1	2	2	2	1	3	2	7	2	2	2	2	1	0	0	1	1	0	1	12	2	3	0	0	0	2	4	1
69	8	1	1	2	1	2	1	1	1	4	2	2	2	1	1	1	1	0	0	0	1	9	2	1	0	0	1	1	4	1
70	28	1	1	1	2	3	2	2	2	4	2	2	1	1	1	1	1	1	1	0	1	11	2	2	0	0	1	2	6	1
71	48	1	1	1	2	3	2	3	1	5	2	2	2	2	1	1	1	1	0	1	0	12	2	2	1	0	0	2	5	1
72	32	1	1	2	1	3	1	1	2	3	2	2	2	2	1	1	0	0	1	1	1	10	1	1	0	0	1	1	5	1
73	39	1	1	2	2	3	1	1	1	4	2	2	1	2	1	1	0	1	0	1	0	10	2	1	0	0	1	1	4	1
74	36	1	1	2	2	2	1	2	2	3	2	2	2	1	1	0	0	1	1	1	0	11	1	1	0	0	1	1	4	1
75	21	2	1	2	2	3	1	4	1	3	2	2	2	1	1	0	1	0	0	1	0	12	1	1	0	0	0	1	3	2
76	7	1	1	2	2	2	2	2	2	6	2	2	1	2	1	1	0	0	0	1	0	9	2	2	0	0	1	1	3	2
77	21	2	1	2	2	2	1	1	1	3	2	2	2	1	1	1	0	0	0	0	1	11	1	1	0	1	1	1	3	2
78	16	2	1	2	2	2	1	4	1	4	2	2	2	1	1	0	0	0	0	0	0	11	2	2	0	0	1	2	1	2
79	36	1	1	1	2	1	1	1	1	4	2	2	1	2	1	1	1	1	1	0	1	12	2	2	0	0	0	1	6	1
80	12	2	1	2	2	3	1	2	2	9	1	2	2	1	1	0	1	0	0	0	0	10	2	2	0	0	1	1	2	2
81	6	1	1	2	2	2	1	3	1	4	2	2	2	1	1	1	0	0	0	0	0	10	2	1	0	0	1	1	2	2
82	59	2	1	2	2	3	2	2	1	4	2	2	2	2	1	1	1	1	1	0	1	12	2	2	0	0	0	1	6	1
83	12	1	1	2	2	2	1	3	2	3	2	2	2	1	1	0	0	0	1	0	0	9	1	1	0	0	1	1	2	2
84	10	1	1	2	2	3	2	3	1	5	2	2	2	1	1	0	1	0	1	0	0	8	2	2	0	0	1	1	3	2
85	23	2	1	2	2	2	1	3	1	4	2	2	2	1	1	0	1	0	0	0	0	12	2	2	1	0	0	1	2	2
86	7	1	1	2	1	3	2	3	1	3	2	2	2	1	0	0	0	0	0	0	0	11	1	1	0	0	1	1	0	2
87	14	1	1	2	1	3	1	3	1	3	2	2	2	1	1	0	1	0	0	0	0	13	1	1	0	0	0	1	2	2
88	59	2	1	2	2	3	2	3	1	4	2	2	2	1	1	0	1	0	1	0	1	13	2	2	0	0	0	2	4	1
89	12	2	1	2	2	3	2	3	1	3	2	2	2	1	1	0	1	0	1	1	1	13	1	2	1	0	0	1	5	1
90	14	1	1	2	2	2	1	3	1	3	2	2	2	2	1	0	1	0	1	0	0	12	1	1	1	0	0	1	3	2
91	48	2	1	2	2	3	2	3	1	3	2	2	2	1	1	0	0	0	0	0	0	13	1	1	1	0	0	1	1	2
92	13	1	1	2	2	3	1	4	1	3	2	2	2	1	0	0	0	0	0	0	0	10	1	1	0	0	1	1	0	2
93	43	1	1	2	2	2	1	4	1	4	2	2	2	2	1	1	1	0	1	0	1	13	2	1	1	0	0	1	5	1
94	48	2	1	2	2	3	1	3	1	4	2	2	2	1	0	1	0	1	0	0	1	11	2	1	0	0	1	1	3	2
95	14	1	1	2	2	1	1	1	2	4	2	2	2	1	1	0	0	0	0	1	0	11	2	1	0	0	1	1	2	2
96	14	2	1	2	2	3	1	3	1	4	2	2	2	1	1	0	0	0	0	0	0	8	2	1	0	0	1	1	1	2
97	10	2	1	1	2	3	1	2	1	3	2	2	1	2	1	0	0	0	0	1	0	12	1	1	1	0	0	1	2	2
98	18	1	1	2	1	1	1	1	1	2	2	2	2	1	0	0	0	0	0	0	0	11	1	2	0	0	1	1	0	2
99	6	1	1	2	2	1	1	1	1	4	2	2	1	1	1	0	0	0	0	1	0	11	2	2	0	0	1	1	2	2
100	36	1	2	2	2	3	1	1	1	3	2	2	1	2	1	0	1	0	0	0	1	10	1	1	0	0	1	1	3	2
101	8	2	1	2	2	2	1	2	2	5	2	2	1	1	1	1	1	0	0	1	1	13	2	2	1	0	0	2	5	1
102	35	1	1	2	1	2	1	3	1	3	2	2	2	1	1	1	1	0	0	1	1	12	1	1	1	0	0	1	5	1
103	22	1	1	2	2	2	1	3	1	4	2	2	2	2	1	0	1	0	1	1	1	14	2	2	1	0	0	1	5	1
104	27	1	1	2	2	2	1	3	1	3	2	2	2	2	1	1	1	1	1	1	1	15	1	1	1	0	0	1	7	1
105	6	2	1	2	2	3	1	3	1	4	2	2	2	2	1	0	1	0	1	0	1	15	2	2	1	0	0	2	4	1
106	29	2	1	2	2	2	1	3	1	4	2	2	2	2	1	0	1	1	1	1	1	14	2	2	1	0	0	1	6	1
107	12	1	1	2	1	3	2	3	1	3	2	2	2	2	0	0	1	0	1	0	1	13	1	1	1	0	0	1	3	2
108	38	2	1	2	2	2	1	3	2	3	2	2	2	1	1	1	1	0	0	1	1	13	1	1	1	0	0	1	5	1
109	35	2	1	2	2	3	1	3	1	6	2	2	2	2	1	0	1	0	1	0	1	13	2	2	1	0	0	2	4	1
110	8	1	1	2	1	3	1	3	1	3	2	1	2	2	0	0	1	0	0	0	0	15	1	1	1	0	0	1	1	2
111	25	1	1	2	2	3	2	3	1	3	2	2	2	2	0	0	1	1	1	0	1	13	1	1	1	0	0	1	4	1
112	21	2	1	2	2	3	1	3	1	3	2	2	2	1	1	0	1	0	1	1	1	15	1	1	1	0	0	1	5	1
113	39	2	1	2	2	2	1	3	2	7	2	2	1	1	1	1	0	0	0	0	0	13	2	3	1	0	0	2	2	2
114	8	2	1	2	1	2	2	3	1	4	2	2	2	2	1	0	0	0	0	0	0	12	2	2	1	0	0	1	1	2
115	13	1	1	2	1	3	2	3	1	3	2	2	2	2	0	0	1	0	1	1	0	11	1	2	0	0	1	1	3	2
116	46	1	1	2	1	3	1	3	1	5	2	2	2	1	1	0	1	1	0	0	0	14	2	2	1	0	0	2	3	2
117	13	2	1	2	2	2	1	3	1	4	2	2	2	2	1	0	1	1	1	1	1	13	2	2	0	0	0	1	6	1
118	20	1	1	2	1	2	1	3	1	3	2	2	1	1	1	1	1	1	1	1	1	13	1	1	0	0	0	1	7	1
119	28	1	1	2	2	2	1	3	1	3	2	2	2	2	1	0	1	1	0	0	1	12	1	1	0	0	0	1	4	1
120	14	1	1	2	1	2	1	3	1	4	2	2	2	2	1	0	1	0	0	1	1	14	2	1	0	0	0	1	4	1
121	16	2	1	2	2	3	2	3	1	3	2	2	2	2	0	0	1	0	1	1	1	13	1	1	0	0	0	1	4	1
122	10	1	1	2	2	2	1	3	1	6	2	2	2	2	1	0	1	0	1	0	1	10	2	2	0	0	1	2	4	1
123	38	2	1	2	2	3	2	3	1	4	2	2	2	2	1	1	1	1	1	1	1	15	2	2	0	0	0	1	7	1
124	24	1	1	2	2	3	2	3	1	3	2	2	2	2	1	0	1	0	1	0	1	10	1	1	0	0	1	1	4	1
125	18	2	1	2	2	3	1	3	1	3	2	2	2	2	1	0	1	1	1	0	1	12	1	1	1	0	0	1	5	1
126	28	1	1	2	1	3	1	3	1	2	2	2	2	2	1	0	1	0	1	0	1	12	1	1	1	0	0	1	4	1
127	48	1	1	2	2	2	1	2	2	6	2	2	2	2	1	1	1	1	0	0	0	10	2	2	0	0	1	2	4	1
128	26	1	1	2	2	3	2	3	1	3	2	2	2	1	1	0	1	0	1	1	1	14	1	1	0	0	0	1	5	1
129	48	1	1	2	1	3	1	3	1	5	2	2	1	2	1	0	1	0	1	0	1	16	2	2	0	0	0	2	4	1
130	34	1	1	2	1	3	2	3	1	3	2	2	2	1	1	0	1	0	0	0	1	9	1	1	0	0	1	1	3	2
131	38	2	1	2	1	2	2	3	1	2	2	2	1	1	1	0	1	0	1	0	0	7	1	1	0	0	1	1	3	2
132	48	1	1	2	2	3	1	3	1	6	2	2	2	2	1	0	1	0	1	0	1	11	2	2	0	0	1	1	4	1
133	36	2	1	2	2	2	1	3	1	4	2	2	2	1	1	0	1	0	1	0	1	12	2	1	0	0	0	1	4	1
134	23	1	1	2	2	2	1	3	1	3	2	2	2	2	1	0	1	0	1	0	1	12	1	1	0	0	0	1	4	1
135	31	1	1	2	2	3	1	3	1	4	2	2	2	1	1	0	1	1	1	1	1	14	2	1	0	0	0	1	6	1
136	9	2	1	2	1	3	2	3	1	3	2	2	2	2	0	0	1	1	0	1	0	12	1	1	0	0	0	1	3	2
137	16	1	1	2	2	2	1	3	1	6	2	2	2	2	1	0	1	0	0	0	1	13	2	2	0	0	0	2	3	2
138	12	2	1	2	1	3	2	3	1	3	2	2	2	2	0	0	1	0	1	0	0	12	1	1	1	0	0	1	2	2
139	25	2	1	2	2	2	1	3	1	5	2	2	2	1	1	0	1	0	1	1	1	10	2	2	0	0	1	1	5	1
140	37	2	1	2	2	2	1	3	1	4	2	2	2	2	1	0	1	0	1	0	1	14	2	1	1	0	0	1	4	1
141	21	2	1	2	1	2	1	3	1	4	2	2	2	2	1	0	1	0	1	0	1	11	2	2	1	0	1	1	4	1
142	12	1	1	2	2	3	2	3	1	3	2	2	2	2	1	0	1	0	1	0	0	11	1	1	1	0	1	1	3	2
143	48	1	1	2	2	2	1	2	1	5	2	2	2	1	1	0	1	1	1	1	1	15	2	1	1	0	0	1	6	1
144	36	2	1	2	1	3	1	3	1	4	2	2	2	2	1	0	1	0	1	0	1	13	2	1	1	0	0	1	4	1
145	14	2	1	2	2	2	1	3	1	3	2	2	2	2	1	0	1	1	1	1	1	12	1	1	1	0	0	1	6	1
146	18	2	1	2	2	2	1	3	1	3	2	2	2	2	1	0	1	0	1	0	1	14	1	1	1	0	0	1	4	1
147	24	2	1	2	1	3	1	3	1	4	1	2	2	2	1	0	0	0	1	0	1	11	2	2	1	0	1	1	3	2
148	12	1	1	2	2	2	1	3	1	4	2	2	2	2	0	0	1	0	0	0	0	12	2	2	1	0	0	1	1	2
149	11	2	1	2	2	2	1	3	1	4	2	2	2	2	1	0	1	1	1	0	1	13	2	2	1	0	0	1	5	1
150	36	1	1	2	2	2	1	3	2	4	2	2	2	2	1	1	0	0	0	0	0	11	2	2	0	0	1	1	2	2
151	6	1	1	2	1	3	1	3	1	8	2	2	2	2	1	0	1	1	1	0	1	12	2	2	1	0	0	1	5	1
152	22	1	1	2	2	3	1	3	1	4	2	2	2	2	1	0	1	1	1	0	1	13	2	2	0	0	0	1	5	1
153	32	1	1	2	2	3	2	3	1	4	2	2	2	2	1	0	1	1	1	0	1	12	2	2	1	0	0	1	5	1
154	19	2	1	2	2	1	1	2	2	6	2	2	1	2	1	1	1	0	1	1	0	12	2	2	0	0	0	2	5	1
155	8	1	1	2	2	2	1	3	1	4	2	2	2	2	0	0	1	0	0	0	1	10	2	2	1	0	1	1	2	2
156	28	2	1	2	2	3	2	3	1	3	2	2	2	2	1	0	1	0	1	1	1	14	1	2	1	0	0	1	5	1
157	24	1	1	2	1	3	1	3	1	6	2	2	2	2	1	0	1	0	1	1	1	12	2	2	1	0	0	2	5	1
158	48	1	1	2	2	3	1	3	1	4	2	2	2	1	1	1	1	1	1	0	1	13	2	2	1	0	0	2	6	1
159	54	1	1	2	1	3	1	3	1	5	2	2	2	2	1	0	1	1	1	0	1	12	2	2	1	0	0	2	5	1
160	53	1	1	2	2	2	1	3	1	5	2	2	2	1	1	1	1	0	1	1	1	16	2	2	1	0	0	1	6	1
161	36	2	1	2	1	2	1	3	1	4	2	2	2	2	1	0	1	1	1	1	1	15	2	2	1	0	0	1	6	1
162	54	2	1	2	2	3	1	3	1	6	2	2	2	1	1	0	1	1	1	1	1	12	2	2	1	0	0	2	6	1
163	48	2	1	2	2	2	1	3	1	5	2	2	2	1	1	1	1	0	1	1	1	14	2	2	1	0	0	2	6	1
164	43	2	1	2	1	3	1	3	1	3	2	2	2	1	1	0	1	0	0	0	1	13	1	1	1	0	0	1	3	2
165	36	1	1	2	2	2	1	3	1	3	2	2	2	2	1	0	1	1	1	1	1	16	1	1	1	0	0	1	6	1
166	26	2	1	2	2	2	1	3	1	6	2	2	2	2	1	0	1	0	1	1	1	14	2	2	1	0	0	2	5	1
167	38	2	1	2	2	2	1	3	1	4	2	2	2	1	1	1	1	1	1	0	1	15	2	2	1	0	0	1	6	1
168	51	2	1	2	2	2	1	3	1	6	2	2	2	2	1	0	1	1	1	1	1	12	2	2	0	0	0	1	6	1
169	53	1	1	2	1	3	2	3	1	5	2	2	2	2	1	0	1	0	1	1	1	14	2	2	1	0	0	2	5	1
170	31	2	1	2	2	2	1	3	1	3	2	2	2	1	1	1	1	1	1	1	1	15	1	1	0	0	0	1	7	1
171	24	2	2	2	2	2	1	3	1	3	2	2	2	2	1	0	1	0	1	0	1	15	1	1	1	0	0	1	4	1
172	36	2	2	2	2	3	1	3	1	4	2	2	2	2	1	0	1	0	1	0	1	11	2	1	1	0	1	1	4	1
173	26	1	2	2	2	1	1	2	2	8	2	2	2	2	1	1	1	0	0	0	0	16	2	3	1	0	0	2	3	2
174	29	2	1	1	2	3	1	1	1	3	2	2	1	1	1	1	0	0	1	0	0	11	1	1	1	0	1	1	3	2
175	13	1	1	1	1	2	1	4	1	4	2	2	2	2	1	1	1	0	1	1	1	12	2	1	1	0	0	1	6	1
176	13	2	1	2	2	3	1	2	2	3	2	2	2	1	1	0	0	0	0	0	0	10	1	2	1	0	1	1	1	2
177	49	2	1	2	2	3	1	4	1	4	2	2	1	2	1	0	1	1	0	0	1	13	2	1	1	0	0	1	4	1
178	36	1	1	2	2	2	1	2	2	3	2	2	1	2	1	1	1	1	0	0	0	13	1	1	1	0	0	1	4	1
179	44	1	1	2	1	2	1	4	1	4	2	2	2	1	1	0	0	0	1	1	1	11	2	2	1	0	1	1	4	1
180	40	1	1	3	2	2	2	1	1	4	2	2	2	2	1	0	0	1	0	0	0	11	2	1	0	0	1	1	2	2
181	15	2	1	2	2	2	1	3	1	4	2	2	2	1	1	0	1	0	0	0	0	11	2	2	0	0	1	1	2	2
182	27	1	1	2	2	1	1	2	1	6	2	2	1	1	1	1	0	0	1	1	0	12	2	2	1	0	0	1	4	1
183	10	2	1	2	1	3	1	1	1	3	2	2	1	2	1	1	1	0	0	0	0	9	1	2	0	0	1	2	3	2
184	7	1	1	2	2	2	1	2	1	3	2	2	1	1	1	0	0	0	0	1	0	11	1	2	1	0	1	1	2	2
185	36	1	1	1	2	2	1	1	1	3	2	2	2	1	1	1	0	0	1	1	1	10	1	1	1	0	1	1	5	1
186	6	1	1	1	2	3	1	1	1	7	2	2	1	1	0	0	0	0	0	0	0	11	2	2	1	0	1	2	0	2
187	59	1	1	2	1	3	2	4	1	4	2	2	1	2	1	1	1	0	1	0	1	11	2	1	1	0	1	1	5	1
188	20	1	1	2	2	3	1	1	2	3	2	2	1	1	1	0	0	1	0	0	0	11	1	2	0	0	1	1	2	2
189	8	1	1	2	2	2	1	1	2	3	2	2	1	2	1	0	0	0	0	0	0	10	1	1	0	0	1	1	1	2
190	13	1	1	2	2	3	1	4	1	3	2	2	1	2	1	0	1	1	0	0	1	6	1	1	0	0	1	1	4	1
191	9	2	1	2	1	3	2	3	1	6	2	2	1	1	1	1	1	0	1	1	0	11	2	2	0	0	1	2	5	1
192	17	1	1	2	2	2	1	1	1	4	2	2	1	2	1	1	0	1	0	1	0	11	2	1	1	0	1	1	4	1
193	24	2	1	2	2	2	1	1	2	3	2	2	1	2	1	0	0	0	1	0	0	11	1	1	1	0	1	1	2	2
194	54	2	1	2	1	3	2	3	1	5	2	2	2	2	1	1	1	1	0	1	1	11	2	2	1	0	1	2	6	1
195	46	2	1	2	1	3	2	4	1	4	2	2	2	2	1	0	1	0	1	0	0	12	2	2	0	0	0	2	3	2
196	6	2	1	2	1	2	1	2	1	3	2	2	1	2	0	0	0	0	0	0	0	10	1	1	1	0	1	1	0	2
197	13	1	1	2	1	3	2	2	1	3	2	2	1	2	0	0	0	0	0	0	0	11	1	2	0	0	1	1	0	2
198	6	1	1	2	1	3	2	2	1	3	2	2	1	2	0	0	1	0	1	0	0	7	1	1	1	0	1	1	2	2
199	17	1	1	2	2	3	1	2	1	3	2	2	1	1	1	0	0	1	0	0	0	10	1	1	0	0	1	1	2	2
200	8	1	1	2	2	3	3	2	1	3	2	2	1	2	1	0	1	0	0	0	0	12	1	1	1	0	0	1	2	2
201	18	1	1	2	2	1	1	4	1	5	2	2	1	2	1	1	1	1	1	1	1	13	2	2	1	0	0	2	7	1
202	24	2	1	2	2	1	1	1	2	6	2	2	1	1	1	1	0	0	0	0	0	11	2	1	1	0	1	1	2	2
203	15	1	1	2	1	3	2	4	1	4	2	2	1	1	1	0	1	1	1	1	1	12	2	2	1	0	0	2	6	1
204	12	1	1	2	1	3	1	4	1	3	2	2	2	1	0	0	1	0	0	0	0	11	1	1	0	0	1	1	1	2
205	22	1	1	2	2	3	1	4	1	4	2	2	1	1	0	0	1	0	0	1	0	11	2	2	1	0	1	1	2	2
206	24	1	1	2	2	3	1	4	1	4	2	2	1	1	1	0	1	0	1	1	1	9	2	1	1	0	1	1	5	1
207	40	1	1	2	2	2	3	2	2	2	2	2	2	2	1	0	0	1	0	0	0	10	1	3	0	0	1	2	2	2
208	44	2	1	2	1	3	1	2	2	3	2	2	1	1	1	0	1	1	1	0	1	11	1	1	1	0	1	1	5	1
209	36	1	1	2	1	1	2	1	1	5	2	2	1	1	1	1	0	1	1	0	1	11	2	2	1	0	1	2	5	1
210	48	2	1	2	2	1	1	3	2	4	2	2	1	2	1	1	1	1	1	1	1	12	2	1	1	0	0	1	7	1
211	18	1	1	2	2	3	1	2	1	3	2	2	2	2	1	0	0	0	0	1	0	11	1	2	1	0	1	1	2	2
212	30	1	1	1	2	3	1	2	1	3	1	2	1	2	1	1	0	1	1	0	1	12	1	1	1	0	0	1	5	1
213	10	1	1	2	2	1	1	1	2	5	2	2	1	2	1	0	0	0	0	0	0	11	2	2	0	0	1	2	1	2
214	22	1	1	2	2	1	1	4	1	5	2	2	2	2	1	0	0	0	1	0	1	12	2	2	1	0	0	1	3	2
215	30	1	1	2	1	3	1	4	1	5	2	2	2	2	1	1	1	0	0	0	1	12	2	2	1	0	0	1	4	1
216	36	1	1	2	2	3	1	4	1	3	2	2	2	2	1	1	0	0	1	1	1	12	1	1	1	0	0	1	5	1
217	8	2	1	2	2	2	1	4	2	5	2	2	2	1	0	0	0	0	1	1	0	13	2	1	1	0	0	1	2	2
218	17	2	1	2	2	3	1	2	1	3	2	2	1	1	1	1	1	1	1	1	1	12	1	1	1	0	0	1	7	1
219	59	2	1	2	1	1	1	1	2	6	1	2	1	1	1	1	0	0	0	0	1	11	2	2	0	0	1	2	3	2
220	6	1	1	2	1	3	1	3	1	4	2	2	1	1	0	1	0	1	0	0	1	11	2	1	0	0	1	1	3	2
221	36	2	1	2	2	3	2	4	1	4	2	2	2	1	1	0	1	1	0	0	1	13	2	1	1	0	0	1	4	1
222	28	2	1	2	2	3	1	4	1	4	2	2	1	2	1	1	0	0	1	1	1	12	2	1	1	0	0	1	5	1
223	10	1	1	2	1	3	1	4	1	3	2	2	2	1	1	1	0	0	0	1	1	11	1	1	0	0	1	1	4	1
224	58	1	1	2	2	3	1	3	1	5	2	2	1	1	1	1	1	1	1	0	1	12	2	2	1	0	0	1	6	1
225	24	2	1	1	2	3	2	1	1	6	2	2	2	2	1	0	0	1	1	1	0	11	2	1	0	0	1	1	4	1
226	44	2	1	2	1	2	1	4	1	3	2	2	2	2	1	1	0	0	1	0	1	11	1	1	0	0	1	1	4	1
227	59	2	1	2	1	3	2	4	1	4	2	2	1	1	1	1	0	1	0	0	0	12	2	2	0	0	0	1	3	2
228	44	1	2	1	3	2	3	1	1	5	2	2	1	2	1	0	1	1	1	1	1	12	2	2	0	0	0	2	6	1
229	11	2	1	2	2	3	2	3	1	3	2	2	1	2	1	1	1	0	0	1	0	10	1	1	0	0	1	1	4	1
230	33	2	1	2	1	3	1	3	1	4	2	2	2	1	1	0	1	0	0	1	1	12	2	2	0	0	0	1	4	1
231	27	1	1	2	2	2	1	4	1	4	2	2	1	2	1	1	1	1	0	1	1	12	2	2	0	0	0	1	6	1
232	27	1	2	2	2	2	1	3	1	3	2	2	1	2	1	0	1	0	1	0	0	12	1	1	0	0	0	1	3	2
233	59	1	1	2	2	2	1	3	1	3	2	2	1	2	1	1	0	1	1	1	0	13	1	1	0	0	0	1	5	1
234	14	2	1	2	1	3	2	2	1	4	2	2	2	1	1	1	0	0	1	1	0	10	2	1	0	0	1	1	4	1
235	59	1	1	2	2	2	1	3	1	5	2	2	1	1	1	1	1	1	0	1	0	12	2	2	0	0	0	2	5	1
236	20	2	1	3	3	1	1	1	2	7	2	2	1	2	1	1	0	0	1	0	0	11	2	2	0	0	1	2	3	2
237	15	1	1	2	2	2	1	4	2	4	2	2	1	1	1	0	0	0	0	0	1	9	2	1	0	0	1	1	2	2
238	6	1	1	2	1	1	1	1	2	8	2	2	2	1	1	1	1	0	0	0	1	8	2	2	0	0	1	2	4	1
239	10	2	1	3	1	2	1	1	1	2	2	2	2	1	1	0	0	1	0	0	0	10	1	1	0	0	1	1	2	2
240	8	1	1	2	2	2	1	2	1	3	2	2	1	2	1	1	0	1	0	1	0	10	1	1	1	0	1	1	4	1
241	35	2	1	2	2	2	1	2	1	3	2	2	1	1	1	0	0	0	1	0	1	11	1	1	0	0	1	1	3	2
242	7	1	1	1	2	3	1	1	1	3	2	2	2	2	1	0	0	0	0	0	0	10	1	2	0	0	1	1	1	2
243	7	1	1	2	1	3	2	3	1	3	2	2	2	2	0	0	1	0	1	1	1	13	1	1	0	0	0	1	4	1
244	26	2	1	2	2	1	1	1	2	4	2	2	2	1	1	1	0	0	0	1	1	10	2	2	0	1	1	1	4	1
245	16	2	1	2	2	3	2	3	1	3	2	2	2	1	1	1	0	1	0	0	0	10	1	1	0	0	1	1	3	2
246	16	1	1	2	2	1	1	2	2	3	2	2	2	1	1	0	0	0	0	1	1	11	1	1	0	0	1	1	3	2
247	12	1	1	2	2	1	1	2	2	4	2	2	1	1	1	1	0	0	0	0	1	11	2	1	0	0	1	1	3	2
248	18	2	1	2	2	2	1	2	1	3	2	2	2	1	1	0	0	0	1	1	0	10	1	1	0	0	1	1	3	2
249	26	1	1	2	2	3	2	3	1	3	2	2	1	1	1	0	0	0	1	1	0	10	1	2	0	0	1	1	3	2
250	8	2	2	2	2	3	1	1	1	3	2	2	2	2	0	0	1	0	0	1	0	10	1	1	0	0	1	1	2	2
251	6	1	1	2	2	3	1	3	1	4	2	2	1	2	1	1	1	0	0	1	1	12	2	1	0	0	0	1	5	1
252	12	2	1	2	2	2	1	3	1	8	2	2	1	1	1	0	0	1	0	0	0	9	2	2	0	0	1	2	2	2
253	17	1	1	1	2	1	1	2	1	3	2	2	2	2	0	0	0	0	0	0	1	10	1	1	0	0	1	1	1	2
254	59	1	1	2	1	3	2	3	1	3	2	2	2	2	1	0	0	1	0	0	1	12	1	2	0	0	0	1	3	2
255	19	2	1	1	2	3	1	1	1	3	2	2	2	2	1	1	1	0	0	0	0	10	1	1	0	0	1	1	3	2
256	24	2	1	2	2	2	2	3	1	3	2	2	2	2	1	0	0	0	1	0	1	10	1	1	0	0	1	1	3	2
257	9	2	1	2	2	2	1	1	2	4	2	2	1	2	1	0	0	0	1	1	0	11	2	2	0	0	1	1	3	2
258	19	2	1	1	2	1	1	2	1	4	2	2	1	1	1	1	0	1	0	0	0	10	2	1	0	0	1	1	3	2
259	6	2	1	2	2	2	1	2	2	3	2	2	1	1	0	0	1	0	0	0	0	10	1	1	0	0	1	1	1	2
260	13	2	1	2	1	3	1	4	1	4	2	2	1	2	1	1	0	0	1	1	0	12	2	1	0	0	0	1	4	1
261	8	1	1	2	2	3	2	3	1	4	2	2	1	2	0	0	1	0	0	0	0	4	2	2	0	0	1	2	1	2
262	48	2	1	1	2	3	1	1	1	3	2	2	2	2	1	1	0	0	0	0	1	11	1	2	0	0	1	1	3	2
263	29	2	1	2	2	3	1	3	1	4	2	2	2	1	1	0	1	0	0	1	0	11	2	1	0	0	1	1	3	2
264	59	2	1	2	2	3	1	3	1	4	2	2	2	1	1	1	0	0	1	1	0	12	2	1	0	0	0	1	4	1
265	18	2	2	2	2	3	1	4	1	4	2	2	2	2	1	1	1	0	1	0	0	15	2	2	0	0	0	2	4	1
266	15	2	1	2	1	2	1	2	1	3	2	2	2	2	1	0	0	0	0	1	1	10	1	1	0	0	1	1	3	2
267	20	1	1	2	2	3	1	3	2	3	2	2	1	2	1	0	0	0	0	0	1	12	1	1	0	0	0	1	2	2
268	21	2	1	1	1	1	1	1	1	4	2	2	2	2	1	0	0	0	0	0	0	9	2	1	0	0	1	1	1	2
269	27	1	1	3	2	2	1	1	1	3	2	2	2	1	1	1	0	0	0	1	1	10	1	1	0	0	1	1	4	1
270	13	2	1	2	1	3	1	4	1	5	2	2	2	2	1	1	1	0	1	1	1	10	2	1	0	0	1	1	6	1
271	18	2	1	2	1	3	1	1	1	4	2	2	2	2	1	0	1	1	1	0	1	10	2	2	0	0	1	1	5	1
272	36	2	1	2	2	3	2	1	1	3	2	2	2	2	1	0	0	1	0	0	0	10	1	2	1	0	1	2	2	2
273	21	1	2	1	2	3	1	3	1	4	2	2	1	2	1	0	0	0	0	1	1	11	2	1	0	0	1	1	3	2
274	48	1	1	2	2	2	1	2	2	4	2	2	1	2	1	1	0	0	1	0	1	11	2	1	0	0	1	1	4	1
275	8	2	1	2	2	2	1	4	1	4	2	2	1	2	1	0	1	0	0	1	0	10	2	2	0	0	1	1	3	2
276	20	1	1	2	2	2	1	4	1	3	2	2	1	1	1	0	0	1	0	1	1	11	1	1	1	0	1	1	4	1
277	19	1	1	2	1	1	1	1	1	4	2	2	1	2	1	0	0	0	0	0	0	11	2	2	0	0	1	1	1	2
278	33	2	1	2	1	2	1	4	1	3	2	2	1	1	1	0	0	0	0	0	0	12	1	1	0	0	0	1	1	2
279	36	1	1	2	2	3	1	4	1	4	2	2	1	2	1	1	0	1	1	1	1	14	2	1	0	0	0	1	6	1
280	34	1	1	2	2	3	1	2	1	4	2	2	1	2	1	1	0	0	0	1	0	12	2	1	0	1	0	1	3	2
281	10	2	1	2	1	3	1	3	1	4	2	2	2	1	1	1	1	0	1	0	1	11	2	1	0	0	1	1	5	1
282	17	1	1	2	1	3	1	3	1	4	2	2	2	1	1	1	1	1	0	0	0	11	2	2	0	0	1	1	4	1
283	53	2	1	2	1	2	1	1	1	4	2	2	1	2	1	1	1	1	1	0	1	11	2	2	1	0	1	1	6	1
284	16	2	1	2	1	2	1	1	1	4	2	2	1	2	1	0	1	1	1	0	1	11	2	2	0	0	1	1	5	1
285	17	2	1	2	1	3	1	4	1	4	2	2	2	2	1	1	0	0	1	1	1	9	2	1	0	0	1	1	5	1
286	18	2	1	2	1	2	1	3	1	3	2	2	2	2	1	0	1	1	1	0	1	11	1	1	0	0	1	1	5	1
287	6	1	1	2	2	2	1	2	1	4	2	2	1	2	0	0	1	0	0	0	0	6	2	1	0	0	1	1	1	2
288	27	1	1	2	2	3	1	3	1	5	2	2	1	1	1	1	1	1	1	0	1	12	2	2	0	0	0	1	6	1
289	16	1	1	2	1	3	1	3	1	6	2	2	1	2	1	1	1	1	1	0	0	8	2	2	0	0	1	1	5	1
290	24	1	1	2	1	3	1	3	1	4	2	2	1	1	1	0	1	0	0	1	0	10	2	2	0	0	1	1	3	2
291	16	2	1	2	1	3	1	3	1	6	2	2	1	2	0	1	0	1	0	0	0	7	2	2	1	0	1	1	2	2
292	10	1	1	2	1	2	1	4	1	6	2	2	1	2	1	1	1	0	1	1	1	12	2	3	0	0	0	2	6	1
293	17	1	1	2	2	2	1	3	1	3	2	2	2	1	0	0	1	0	1	1	1	11	1	2	1	1	1	1	4	1
294	7	1	1	2	2	3	1	3	1	3	2	2	2	1	1	1	0	0	0	0	0	11	1	1	0	0	1	1	2	2
295	12	1	1	2	2	3	1	3	1	3	2	2	1	1	1	1	0	0	1	0	0	11	1	1	0	0	1	1	3	2
296	23	2	1	2	2	3	1	3	1	3	1	2	2	2	0	0	1	0	0	1	0	11	1	1	0	1	1	1	2	2
297	25	2	1	2	2	3	1	3	1	4	2	2	2	2	1	1	1	0	0	1	0	11	2	1	0	0	1	1	4	1
298	18	1	1	2	2	3	3	4	1	3	1	2	1	2	1	0	1	0	0	0	1	12	1	1	0	0	0	1	3	2
299	27	1	1	2	3	3	1	3	1	4	2	2	1	2	1	1	1	1	1	1	1	12	2	2	0	0	0	1	7	1
300	36	2	1	2	1	3	1	3	1	4	2	2	2	1	1	1	0	0	1	0	1	11	2	1	0	0	1	1	4	1
301	19	1	1	2	1	3	2	2	1	3	2	2	2	2	0	0	0	0	0	0	0	12	1	2	0	0	0	1	0	2
302	11	2	1	2	1	3	1	3	1	4	2	2	2	1	1	1	1	0	0	1	0	10	2	1	0	0	1	1	4	1
303	59	2	1	2	2	2	1	2	1	5	2	2	2	1	1	1	0	0	0	0	0	12	2	2	0	0	0	2	2	2
304	24	1	1	2	1	3	2	4	1	4	2	2	2	1	1	0	1	0	1	1	1	10	2	2	0	0	1	1	5	1
305	9	2	1	2	2	2	1	2	2	4	2	2	2	2	1	0	0	0	0	1	0	10	2	1	0	0	1	1	2	2
306	32	1	1	1	1	2	1	1	2	3	2	2	2	2	1	0	1	1	1	0	0	11	1	1	0	0	1	1	4	1
307	59	2	1	2	2	3	3	4	1	3	2	2	1	2	1	1	1	1	0	0	1	11	1	1	0	0	1	1	5	1
308	23	1	1	2	2	3	1	4	1	5	2	2	1	2	1	1	1	1	1	1	0	10	2	1	0	0	1	1	6	1
309	59	1	1	2	2	3	1	4	1	5	2	2	1	2	1	1	1	1	1	1	0	12	2	1	0	0	0	1	6	1
310	25	2	1	2	2	2	1	2	1	5	2	2	1	1	1	1	1	0	0	0	1	10	2	1	0	0	1	1	4	1
311	8	1	1	2	2	3	3	3	1	3	2	2	1	2	1	0	1	0	0	0	0	12	1	1	0	0	0	1	2	2
312	59	1	1	2	2	2	1	3	2	4	2	2	2	1	1	0	0	0	1	0	0	12	2	1	0	0	0	1	2	2
313	58	2	1	3	1	1	3	4	1	2	1	2	1	2	1	0	0	0	0	1	0	13	1	2	0	0	0	1	2	2
314	28	1	1	2	2	3	1	4	1	5	2	2	2	2	1	0	1	1	0	0	1	11	2	2	0	0	1	1	4	1
315	40	2	3	2	2	3	2	3	2	4	1	2	1	2	1	1	0	0	1	1	0	12	2	1	0	0	0	1	4	1
316	36	1	1	2	2	2	1	3	1	7	2	2	1	1	1	1	1	0	1	0	0	11	2	2	0	0	1	2	4	1
317	18	2	3	2	2	3	2	3	2	4	1	2	2	2	1	0	0	0	1	0	0	9	2	1	0	0	1	1	2	2
318	58	1	1	2	2	2	1	4	1	4	2	2	2	2	0	0	1	0	1	0	0	12	2	2	0	1	0	2	2	2
319	48	2	1	2	2	1	1	3	1	4	2	2	2	1	1	1	0	0	0	0	0	12	2	2	0	0	0	1	2	2
320	36	2	1	2	2	2	1	4	1	3	2	2	2	2	0	1	1	0	0	0	1	6	1	1	0	0	1	1	3	2
321	26	1	1	2	1	1	1	3	1	6	2	2	1	1	1	1	0	0	0	1	1	12	2	2	0	0	0	1	4	1
322	26	1	1	3	2	3	2	4	1	3	2	2	2	1	1	0	1	0	1	0	0	11	1	1	0	0	1	1	3	2
323	48	1	1	2	1	2	1	3	1	4	2	2	1	2	1	1	0	1	1	1	1	12	2	1	0	0	0	1	6	1
324	28	2	1	2	2	2	1	4	1	7	2	2	2	2	1	0	0	1	1	0	1	12	2	3	0	0	0	2	4	1
325	8	1	1	2	1	2	1	1	1	4	2	2	2	1	1	1	1	0	0	0	1	9	2	1	0	0	1	1	4	1
326	28	1	1	1	2	3	2	2	2	4	2	2	1	1	1	1	1	1	1	0	1	11	2	2	0	0	1	2	6	1
327	48	1	1	1	2	3	2	3	1	5	2	2	2	2	1	1	1	1	0	1	0	12	2	2	0	0	0	2	5	1
328	32	1	1	2	1	3	1	1	2	3	2	2	2	2	1	0	0	0	0	0	0	10	1	1	0	0	1	1	1	2
329	39	1	1	2	2	3	1	1	1	4	2	2	1	2	1	1	0	1	0	1	0	10	2	1	0	0	1	1	4	1
330	36	1	1	2	2	2	1	2	2	3	2	2	2	1	1	0	0	0	0	1	0	11	1	1	0	0	1	1	2	2
331	21	2	1	2	2	3	1	4	1	3	2	2	2	1	1	0	1	0	0	1	0	12	1	1	0	0	0	1	3	2
332	7	1	1	2	2	2	2	2	2	6	2	2	1	2	1	1	0	0	0	1	0	9	2	2	0	0	1	1	3	2
333	21	2	1	2	2	2	1	1	1	3	2	2	2	1	1	1	0	0	0	0	1	11	1	1	0	0	1	1	3	2
334	16	2	1	2	2	2	1	4	1	4	2	2	2	1	1	0	0	0	0	0	0	12	2	2	0	0	0	2	1	2
335	36	1	1	1	2	1	1	1	1	4	2	2	1	2	1	1	1	1	0	1	1	12	2	2	0	0	0	1	6	1
336	12	2	1	2	2	3	1	2	2	9	1	2	2	1	1	0	1	0	0	0	0	10	2	2	0	0	1	1	2	2
337	6	1	1	2	2	2	1	3	1	4	2	2	2	1	1	1	0	0	0	0	0	10	2	1	0	0	1	1	2	2
338	59	2	1	2	2	3	2	2	1	4	2	2	2	2	1	1	1	1	1	0	0	12	2	2	0	0	0	1	5	1
339	12	1	1	2	2	2	1	3	2	3	2	2	2	1	1	0	0	0	1	0	0	9	1	1	0	0	1	1	2	2
340	10	1	1	2	2	3	2	3	1	5	2	2	2	1	1	0	1	0	1	0	0	8	2	2	0	0	1	1	3	2
341	23	2	1	2	2	2	1	3	1	4	2	2	2	1	1	0	1	0	0	0	0	12	2	2	0	0	0	1	2	2
342	7	1	1	2	1	3	2	3	1	3	2	2	2	1	0	0	0	0	0	0	0	11	1	1	1	0	1	1	0	2
343	14	1	1	2	1	3	1	3	1	3	2	2	2	1	1	0	1	0	0	0	0	13	1	1	1	0	0	1	2	2
344	59	2	1	2	2	3	2	3	1	4	2	2	2	1	1	0	1	0	1	0	0	13	2	2	1	0	0	2	3	2
345	12	2	1	2	2	3	2	3	1	3	2	2	2	1	1	0	1	0	1	1	1	13	1	2	1	0	0	1	5	1
346	14	1	1	2	2	2	1	3	1	3	2	2	2	2	1	0	1	0	1	0	0	12	1	1	1	0	0	1	3	2
347	48	2	1	2	2	3	2	3	1	3	2	2	2	1	1	0	0	0	0	0	0	13	1	1	1	0	0	1	1	2
348	13	1	1	2	2	3	1	4	1	3	2	2	2	1	0	0	0	0	0	0	0	10	1	1	0	0	1	1	0	2
349	43	1	1	2	2	2	1	4	1	4	2	2	2	2	1	1	1	0	1	0	1	13	2	1	1	0	0	1	5	1
350	48	2	1	2	2	3	1	3	1	4	2	2	2	1	0	1	0	1	0	0	1	11	2	1	0	0	1	1	3	2
351	14	1	1	2	2	1	1	1	2	4	2	2	2	1	1	0	0	0	0	1	1	11	2	1	1	0	1	1	3	2
352	14	2	1	2	2	3	1	3	1	4	2	2	2	1	1	0	0	0	0	0	0	8	2	1	1	0	1	1	1	2
353	10	2	1	1	2	3	1	2	1	3	2	2	1	2	1	0	0	0	0	1	0	12	1	1	1	0	0	1	2	2
354	45	1	1	1	3	1	1	1	1	4	2	2	2	1	0	0	0	0	0	0	0	11	2	1	0	0	1	1	0	2
355	6	1	1	2	2	1	1	1	2	4	2	2	1	1	1	0	0	0	0	1	0	11	2	2	0	0	1	1	2	2
356	36	1	2	2	2	3	1	1	1	3	2	2	1	2	1	0	1	0	0	0	1	10	1	1	1	0	1	1	3	2
357	8	2	1	2	2	2	1	2	2	5	2	2	1	1	1	1	1	0	0	1	1	13	2	2	1	0	0	2	5	1
358	35	1	1	2	1	2	1	3	1	3	2	2	2	1	1	1	1	0	0	1	1	12	1	1	1	0	0	1	5	1
359	22	1	1	2	2	2	1	3	1	4	2	2	2	2	1	0	1	0	1	1	1	14	2	2	1	0	0	1	5	1
360	24	1	2	2	2	2	1	3	1	3	2	2	2	2	1	1	1	1	1	1	1	15	1	1	1	0	0	1	7	1
361	6	2	2	2	2	3	1	3	1	4	2	2	2	2	1	0	1	0	1	0	1	15	2	2	1	0	0	2	4	1
362	29	2	1	2	2	2	1	3	1	4	2	2	2	2	1	0	1	1	1	1	1	14	2	2	1	0	0	1	6	1
363	38	2	1	2	2	2	1	3	2	3	2	2	2	1	1	1	1	0	0	1	1	13	1	1	1	0	0	1	5	1
364	12	1	2	2	1	3	2	3	1	3	2	2	2	2	0	0	1	0	1	0	1	13	1	1	1	0	0	1	3	2
365	21	2	1	2	2	3	1	3	1	6	2	2	2	2	1	0	1	0	1	0	1	13	2	2	1	0	0	2	4	1
366	8	1	1	2	1	3	1	3	1	3	2	1	2	2	0	0	1	0	0	0	0	15	1	1	1	0	0	1	1	2
367	25	1	1	2	2	3	2	3	1	3	2	2	2	2	0	0	1	1	1	0	1	13	1	1	1	0	0	1	4	1
368	34	2	1	2	2	3	1	3	1	3	2	2	2	1	1	0	1	0	1	1	1	15	1	1	1	0	0	1	5	1
369	39	2	1	2	2	2	1	3	2	7	2	2	1	1	1	1	0	0	0	0	0	13	2	3	1	0	0	2	2	2
370	8	2	1	2	1	2	2	3	1	4	2	2	2	2	1	0	0	0	0	0	0	12	2	2	1	0	0	1	1	2
371	13	1	1	2	1	3	2	3	1	3	2	2	2	2	0	0	1	0	1	1	0	11	1	2	1	0	1	1	3	2
372	46	1	1	2	1	3	1	3	1	5	2	2	2	1	1	0	1	1	0	0	0	14	2	2	1	0	0	2	3	2
373	13	2	2	2	2	2	1	3	1	4	2	2	2	2	1	0	1	1	1	1	1	13	2	2	1	0	0	1	6	1
374	28	1	1	2	1	2	1	3	1	3	2	2	1	1	1	1	1	1	1	1	1	13	1	1	1	0	0	1	7	1
375	28	1	1	2	2	2	1	3	1	3	2	2	2	2	1	0	1	1	0	0	1	12	1	1	1	0	0	1	4	1
376	14	1	1	2	1	2	1	3	1	4	2	2	2	2	1	0	1	0	0	1	1	14	2	1	1	0	0	1	4	1
377	16	2	1	2	2	3	2	3	1	3	2	2	2	2	0	0	1	0	1	1	1	13	1	1	1	0	0	1	4	1
378	10	1	1	2	2	2	1	3	1	6	2	2	2	2	1	0	1	0	1	0	0	10	2	2	1	0	1	2	3	2
379	38	2	1	2	2	3	2	3	1	4	2	2	2	2	1	1	1	1	1	1	1	15	2	2	1	0	0	1	7	1
380	24	1	1	2	2	3	2	3	1	3	2	2	2	2	1	0	1	0	1	0	1	10	1	1	0	0	1	1	4	1
381	20	2	1	2	2	3	1	3	1	3	2	2	2	2	1	0	1	1	1	0	1	12	1	1	1	0	0	1	5	1
382	28	1	1	2	1	3	1	3	1	3	2	2	2	2	1	0	1	0	1	0	1	12	1	1	0	0	0	1	4	1
383	48	1	1	2	2	2	1	2	2	6	2	2	2	2	1	1	1	1	0	0	0	10	2	2	1	0	1	2	4	1
384	28	1	1	2	2	3	2	3	1	3	2	2	2	1	1	0	1	0	1	1	1	14	1	1	1	0	0	1	5	1
385	48	1	1	2	1	3	1	3	1	5	2	2	1	2	1	0	1	1	1	0	1	16	2	2	1	0	0	2	5	1
386	40	1	1	2	1	3	2	3	1	3	2	2	2	1	1	0	1	0	0	0	0	9	1	1	1	0	1	1	2	2
387	44	2	1	2	1	2	2	3	1	2	2	2	1	1	1	0	1	1	1	0	1	7	1	1	1	0	1	1	5	1
388	16	1	1	2	1	3	2	4	1	3	2	2	2	2	1	0	1	0	0	1	1	12	1	2	1	0	0	1	4	1
389	16	2	1	2	1	3	2	4	1	3	2	2	2	1	1	0	0	0	1	0	1	11	1	1	1	0	1	1	3	2
390	38	2	1	2	2	1	1	2	1	4	2	2	2	1	1	0	0	0	1	0	0	12	2	2	1	0	0	2	2	2
391	28	1	1	2	2	1	1	3	1	5	2	2	1	2	1	0	0	1	0	0	0	11	2	2	1	0	1	1	2	2
392	11	1	2	2	2	3	1	2	1	3	2	2	2	2	1	1	1	0	0	0	0	11	1	1	1	0	1	1	3	2
393	59	2	1	2	2	2	2	2	1	3	2	2	2	1	0	0	0	0	0	1	1	12	1	1	0	0	0	1	2	2
394	36	2	1	2	1	3	1	4	1	5	2	2	1	1	1	0	0	0	0	1	1	12	2	2	1	0	0	1	3	2
395	12	2	1	1	1	3	1	4	1	5	2	2	1	1	1	0	1	0	1	1	1	13	2	2	1	0	0	1	5	1

## Sheet: Title and Legend
Additional file 1. Dataset for the study on anemia and associated factors among children aged 6-59 months in Kombolxha town, Northeast Ethiopia. February-May 2020.
	Codebook for the categorical variables
	Child_age
			Value	Count	Percent
	Standard Attributes	Position	2
		Label	Child age (in months)
		Type	Numeric
		Format	F12
		Measurement	Scale
		Role	Input
	N	Valid	395
		Missing	0
	Central Tendency and Dispersion	Mean	26.0051
		Standard Deviation	15.2781
		Percentile 25	13
		Percentile 50	23
		Percentile 75	36
	Labeled Values	1	6-11	0	0
		2	12-23	0	0
		3	24-35	0	0
		4	36-47	0	0
		5	48-59	0	0
	Sex
			Value	Count	Percent
	Standard Attributes	Position	3
		Label	Sex of the child
		Type	Numeric
		Format	F12
		Measurement	Nominal
		Role	Input
	Valid Values	1	Male	213	0.539241
		2	Female	182	0.460759
	Ethinicty
			Value	Count	Percent
	Standard Attributes	Position	4
		Label	Ethnicity of the mother
		Type	Numeric
		Format	F12
		Measurement	Nominal
		Role	Input
	Valid Values	1	Amhara	374	0.946835
		2	Tigrie	17	0.043038
		3	Others	4	0.0101266
	Marital_status
			Value	Count	Percent
	Standard Attributes	Position	5
		Label	Marital status of the mother
		Type	Numeric
		Format	F12
		Measurement	Nominal
		Role	Input
	Valid Values	1	Single	29	0.0734177
		2	Married	357	0.903797
		3	Divorced	9	0.0227848
	Religion
			Value	Count	Percent
	Standard Attributes	Position	6
		Label	Religion of the mother
		Type	Numeric
		Format	F12
		Measurement	Nominal
		Role	Input
	Valid Values	1	Orthodox Christian	124	0.313924
		2	Muslim	265	0.670886
		3	Protestant	6	0.0151899
	Educational_status
			Value	Count	Percent
	Standard Attributes	Position	7
		Label	Educational status of mother
		Type	Numeric
		Format	F12
		Measurement	Nominal
		Role	Input
	Valid Values	1	No formal education	37	0.0936709
		2	Primary education	147	0.372152
		3	Secondary education and above	211	0.534177
	Occupation
			Value	Count	Percent
	Standard Attributes	Position	8
		Label	occupation of mother
		Type	Numeric
		Format	F12
		Measurement	Nominal
		Role	Input
	Valid Values	1	Housewife	304	0.76962
		2	Employed	81	0.205063
		3	Student	10	0.0253165
	Monthly_income
			Value	Count	Percent
	Standard Attributes	Position	9
		Label	Average monthly family income
		Type	Numeric
		Format	F12
		Measurement	Nominal
		Role	Input
	Valid Values	1	<1500	62	0.156962
		2	1501-3000	67	0.16962
		3	3001-4500	201	0.508861
		4	>4500	65	0.164557
	Residence
			Value	Count	Percent
	Standard Attributes	Position	10
		Label	Residence
		Type	Numeric
		Format	F12
		Measurement	Nominal
		Role	Input
	Valid Values	1	Urban	330	0.835443
		2	Rural	65	0.164557
	Malaria
			Value	Count	Percent
	Standard Attributes	Position	12
		Label	Malaria history of the child
		Type	Numeric
		Format	F12
		Measurement	Nominal
		Role	Input
	Valid Values	1	Yes	14	0.035443
		2	No	381	0.964557
	TB
			Value	Count	Percent
	Standard Attributes	Position	13
		Label	History of TB disease
		Type	Numeric
		Format	F12
		Measurement	Nominal
		Role	Input
	Valid Values	1	Yes	2	0.00506329
		2	No	393	0.994937
	Vit_A
			Value	Count	Percent
	Standard Attributes	Position	14
		Label	Vit_A suppliment and deworming
		Type	Numeric
		Format	F12
		Measurement	Nominal
		Role	Input
	Valid Values	1	Yes	146	0.36962
		2	No	249	0.63038
	Diarhea
			Value	Count	Percent
	Standard Attributes	Position	15
		Label	History of Diarhea
		Type	Numeric
		Format	F12
		Measurement	Nominal
		Role	Input
	Valid Values	1	Yes	171	0.432911
		2	No	224	0.567089
	Cereals
			Value	Count	Percent
	Standard Attributes	Position	16
		Label	Eatig cereals
		Type	Numeric
		Format	F12
		Measurement	Nominal
		Role	Input
	Valid Values	0	No	53	0.134177
		1	Yes	342	0.865823
	Legumes
			Value	Count	Percent
	Standard Attributes	Position	17
		Label	Eating legumes and nuts
		Type	Numeric
		Format	F12
		Measurement	Nominal
		Role	Input
	Valid Values	0	No	239	0.605063
		1	Yes	156	0.394937
	Milk_derivatives
			Value	Count	Percent
	Standard Attributes	Position	18
		Label	Eatig milk and its derivatives
		Type	Numeric
		Format	F12
		Measurement	Nominal
		Role	Input
	Valid Values	0	No	161	0.407595
		1	Yes	234	0.592405
	Meat_meatproducts
			Value	Count	Percent
	Standard Attributes	Position	19
		Label	Eating meat and meat products
		Type	Numeric
		Format	F12
		Measurement	Nominal
		Role	Input
	Valid Values	0	No	273	0.691139
		1	Yes	122	0.308861
	Eggs
			Value	Count	Percent
	Standard Attributes	Position	20
		Label	Eating of Eggs
		Type	Numeric
		Format	F12
		Measurement	Nominal
		Role	Input
	Valid Values	0	No	200	0.506329
		1	Yes	195	0.493671
	Fruits_vegitables
			Value	Count	Percent
	Standard Attributes	Position	21
		Label	Eting fruits and vegitables
		Type	Numeric
		Format	F12
		Measurement	Nominal
		Role	Input
	Valid Values	0	No	240	0.607595
		1	Yes	155	0.392405
	Other_fruits_vegitables
			Value	Count	Percent
	Standard Attributes	Position	22
		Label	Eating other fruits and vegitables
		Type	Numeric
		Format	F12
		Measurement	Nominal
		Role	Input
	Valid Values	0	No	191	0.483544
		1	Yes	204	0.516456
	Family_size_cat
			Value	Count	Percent
	Standard Attributes	Position	24
		Label	Family size categorized
		Type	Numeric
		Format	F8.2
		Measurement	Nominal
		Role	Input
	Valid Values	1.00	<4	158	0.4
		2.00	>=4	237	0.6
	Magecatt
			Value	Count	Percent
	Standard Attributes	Position	25
		Label	Maternal age Category
		Type	Numeric
		Format	F8.2
		Measurement	Nominal
		Role	Input
	Valid Values	1.00	18-27	219	0.55443
		2.00	28-38	168	0.425316
		3.00	>=39	8	0.0202532
	Exclu_Breastfeeding
			Value	Count	Percent
	Standard Attributes	Position	26
		Label	Exclusive breast feeding
		Type	Numeric
		Format	F8.2
		Measurement	Nominal
		Role	Input
	Valid Values	.00	no	222	0.562025
		1.00	yes	173	0.437975
	IP
			Value	Count	Percent
	Standard Attributes	Position	27
		Label	Intestinal parasite
		Type	Numeric
		Format	F8.2
		Measurement	Nominal
		Role	Input
	Valid Values	.00	No	388	0.982278
		1.00	yes	7	0.0177215
	Anemia
			Value	Count	Percent
	Standard Attributes	Position	28
		Label	Whether a child is anemic or not
		Type	Numeric
		Format	F8.2
		Measurement	Nominal
		Role	Target
	Valid Values	.00	Not anemic	189	0.478481
		1.00	Anemic	206	0.521519
	Age_cat_2
			Value	Count	Percent
	Standard Attributes	Position	29
		Label	Maternal Age category 2
		Type	Numeric
		Format	F8.2
		Measurement	Nominal
		Role	Input
	Valid Values	1.00	<30	328	0.83038
		2.00	>=30	67	0.16962
	DDS_Cat
			Value	Count	Percent
	Standard Attributes	Position	31
		Label	DDS Category
		Type	Numeric
		Format	F8.2
		Measurement	Nominal
		Role	Input
	Valid Values	1.00	Adequate	202	0.511392
		2.00	Low	193	0.488608
